# Supplementary material for: A PEGylated Nanostructured Lipid Carrier for Enhanced Oral Delivery of Antibiotics
Source: Pharmaceutics. 2022 Aug 11;14(8):1668. doi: 10.3390/pharmaceutics14081668 (PMC9415149; doi:10.3390/pharmaceutics14081668)
Supplement: Supplementary file 1 [file pharmaceutics-14-01668-s001.zip]

Archive with 1 entries (1 files):
- pharmaceutics-1854850-supplementary.pdf
